# Supplementary material for: COI Haplotyping and Comparative Microbiomics of the Peach Fruit Fly, an Emerging Pest of Egyptian Olive Orchards
Source: Biology (Basel). 2022 Dec 23;12(1):27. doi: 10.3390/biology12010027 (PMC9855353; doi:10.3390/biology12010027)
Supplement: Supplementary file 1 [file biology-12-00027-s001.zip]

Archive with 2 entries (2 files):
- biology-2097061-supplementary-Date.pdf
- biology-2097061-supplementary-Tables.pdf
